# Supplementary material for: In-Vivo Biodistribution and Safety of 99mTc-LLP2A-HYNIC in Canine Non-Hodgkin Lymphoma
Source: PLoS One. 2012 Apr 24;7(4):e34404. doi: 10.1371/journal.pone.0034404 (PMC3335845; doi:10.1371/journal.pone.0034404)
Supplement: Table S1 — Percent injected dose of LLP2A or LLP2A-PEG in blood of normal and HLM dogs at 5, 15, 30, 60, 120, 240, and 360 minutes post injections. (XLSX) [file pone.0034404.s001.xlsx]

## Sheet: Blood
Table S1.
Percent injected dose of LLP2A or LLP2A-PEG in blood of normal and HLM dogs at 5, 15, 30, 60, 120, 240, and 360 minutes post injections.
ID	Normal_abn	Compound	injdose_5	injdose_15	injdose_30	injdose_60	injdose_120	injdose_240	injdose_360
N3	0	LLP2A	0.2207	0.119723	0.077021	0.0422333	0.0216558	0.00847029	0.0038431
N3	0	LLP2APEG	0.621953	0.446404	0.333654	0.222489	0.146687	0.0680311	0.0632737
N2	0	LLP2A	0.159157	0.12856	0.0707185	0.0340059	0.0196548	0.00744909	0.00354775
N2	0	LLP2APEG	0.286913	0.222758	0.14702	0.101132	0.0935585	0.0944495
N1	0	LLP2APEG	1.16338	0.459139	0.34637	0.308187	0.194623	0.138883	0.11297
N1	0	LLP2A	0.375986	0.198006	0.129354	0.0429448	0.0256442	0.0146638	0.00518015
L1	1	LLP2A	0.0933902	0.102429	0.0801765	0.0582406	0.0390929	0.0194761	0.00970432
L2	1	LLP2APEG	0.557917	0.452227	0.329121	0.195092	0.142327	0.103387	0.0786401
L2	2	LLP2APEG	0.585048	0.510702	0.364905	0.234984	0.152849	0.0985547	0.0763632
L3	1	LLP2A	0.160153	0.132811	0.116022	0.0954497	0.0760542	0.0416498	0.0236978
L4	1	LLP2APEG	0.434899	0.277927	0.154587	0.143282	0.0435935	0	0
L3	2	LLP2A	0.241819	0.208683	0.172757	0.136859	0.109016	0.0664162	0.0468566
L5	1	LLP2APEG	0.426297	0.28583	0.197254	0.0795178	0.0590397	0.0429645	0.00736895
L5	2	LLP2APEG	0.44465	0.423159	0.297126	0.209795	0.129122	0.0817284	0.0694855
											.

## Sheet: Data Dictionary
Variable	Description	Type	Values
ID	Code for dog	Text
Normal_abn	Disease status of dog	Categorical	0=normal 1=lymphoma 2=lymphoma post chemotherapy
Compound	Form of peptide used for imaging	Text	LLP2A LLP2A-PEG
injdose_5	proportion of original dose of compound in blood at 5 minutes after inj (not converted to % yet)	Continuous
injdose_15	proportion of original dose of compound in blood at 15 minutes after inj (not converted to % yet)	Continuous
injdose_30	proportion of original dose of compound in blood at 30 minutes after inj (not converted to % yet)	Continuous
injdose_60	proportion of original dose of compound in blood at 60 minutes after inj (not converted to % yet)	Continuous
injdose_120	proportion of original dose of compound in blood at 120 minutes after inj (not converted to % yet)	Continuous
injdose_240	proportion of original dose of compound in blood at 240 minutes after inj (not converted to % yet)	Continuous
injdose_360	proportion of original dose of compound in blood at 360 minutes after inj (not converted to % yet)	Continuous
