# Supplementary material for: In-Vivo Biodistribution and Safety of 99mTc-LLP2A-HYNIC in Canine Non-Hodgkin Lymphoma
Source: PLoS One. 2012 Apr 24;7(4):e34404. doi: 10.1371/journal.pone.0034404 (PMC3335845; doi:10.1371/journal.pone.0034404)
Supplement: Table S2 — Whole body activity (mR/hr) of LLP2A and LLP2A-PEG at 5, 15, 30, 60, 120, 240, and 360 minutes and 24 hours post injection in HLM dogs. (XLSX) [file pone.0034404.s002.xlsx]

## Sheet: Whole Body
Table S2.
Whole body activity (mR/hr) of LLP2A and LLP2A-PEG at 5, 15, 30, 60, 120, 240, and 360 minutes and 24 hours post injection in HLM dogs
before and after chemotherapy treatment.
ID	Pre_post_chemo	Compound	mrhr_5	mrhr_15	mrhr_30	mrhr_60	mrhr_120	mrhr_240	mrhr_360	mrhr_24h
L1	pre	LLP2A		0.9		0.7	0.6	0.5	0.15
L2	pre	LLP2APEG	1.5	1.4	0.9	0.6	0.6	0.4	0.4	0.1
L2	post	LLP2APEG	1	0.9	0.8	0.7	0.6	0.2	0.2	0.05
L3	pre	LLP2A	0.8	0.6	0.5	0.5	0.3	0.3	0.15	0.05
L4	pre	LLP2APEG	1	0.7	0.7	0.4	0.2	0.2	0.2
L3	post	LLP2A	0.2	0.2	0.2	0.2	0.14	0.1	0.08	0.03
L5	pre	LLP2APEG	1	0.7	0.7	0.6	0.5	0.3	0.12	0.03
L5	post	LLP2APEG		1	0.7	0.5	0.2	0.06	0.02	0.003

## Sheet: Data Dictionary
Variable	Description	Type	Values
ID	Code for dog	Text
Pre_post_chemo	Disease status of dog	Categorical	pre=lymphoma pre chemotherapy post=lymphoma post chemotherapy
Compound	Form of peptide used for imaging	Text	LLP2A LLP2A-PEG
mrhr_5	whole body activity measured at 1 meter in mR/hour at 5 min after injection	Continuous
mrhr_15	whole body activity measured at 1 meter in mR/hour at 15 min after injection	Continuous
mrhr_30	whole body activity measured at 1 meter in mR/hour at 30 min after injection	Continuous
mrhr_60	whole body activity measured at 1 meter in mR/hour at 60 min after injection	Continuous
mrhr_120	whole body activity measured at 1 meter in mR/hour at 120 min after injection	Continuous
mrhr_240	whole body activity measured at 1 meter in mR/hour at 240 min after injection	Continuous
mrhr_360	whole body activity measured at 1 meter in mR/hour at 360 min after injection	Continuous
mrhr_24h	whole body activity measured at 1 meter in mR/hour at 24 hour after injection	Continuous
