# Supplementary material for: In-Vivo Biodistribution and Safety of 99mTc-LLP2A-HYNIC in Canine Non-Hodgkin Lymphoma
Source: PLoS One. 2012 Apr 24;7(4):e34404. doi: 10.1371/journal.pone.0034404 (PMC3335845; doi:10.1371/journal.pone.0034404)
Supplement: Table S3 — Organ ratios and percent injected dose in study animals at 2, 4 and 6 hours. (XLSX) [file pone.0034404.s003.xlsx]

## Sheet: Lymphoma_Normal_PID_OM_ratios
Table S3.
Organ ratios and percent injected dose in study animals at 2, 4 and 6 hours.
Dog	Drug	Treatment	Organs	o_m_ratio_2h	o_m_ratio_4h	o_m_ratio_6h	%ID_2h	%ID_4h	%ID_6h
L1	LLP2A	Pre_Chemo	Parotid sg	1.68	1.8	1.98	0.03	0.02	0.01
L1	LLP2A	Pre_Chemo	Bone marrow	1.1	1.01	1.15	0.02	0	0.01
L1	LLP2A	Pre_Chemo	Lung	0.98	0.71	0.99	8.09	3.52	1.75
L1	LLP2A	Pre_Chemo	R kidney	2.22	1.43	5.27	0.96	0.45	0.28
L1	LLP2A	Pre_Chemo	Liver	1.61	1.42	1.69	8.48	5.13	-
L1	LLP2A	Pre_Chemo	GI	1.02	0.88	1.6	0.35	0.35	0.1
L1	LLP2A	Pre_Chemo	RPLN	1.94	1.97	2.04	0.25	0.17	0.08
L1	LLP2A	Pre_Chemo	RMLN	2.31	2.23	2.05	0.34	0.2	0.08
L2	LLP2A-PEG	Pre_Chemo	Parotid sg	4.77	6.11	8.47	0.27	0.32	0.38
L2	LLP2A-PEG	Pre_Chemo	Bone marrow	1.37	1.75	2.1	0.03	0.04	0.04
L2	LLP2A-PEG	Pre_Chemo	Lung	2.55	2.23	2.86	5.08	4.23	4.16
L2	LLP2A-PEG	Pre_Chemo	R kidney	3.86	3.96	5	0.56	0.42	0.48
L2	LLP2A-PEG	Pre_Chemo	Liver	2.81	2.39	3.13	15.03	7.97	12.65
L2	LLP2A-PEG	Pre_Chemo	GI	1.56	1.77	2.12	2.8	1.73	2.38
L2	LLP2A-PEG	Pre_Chemo	RPLN	3.44	3.32	4.17	0.15	0.12	0.14
L2	LLP2A-PEG	Pre_Chemo	RMLN	2.33	2.34	2.47	0.1	0.08	0.08
L2	LLP2A-PEG	Post_Chemo	Parotid sg	6.61	7.63	12.62	0	0	0
L2	LLP2A-PEG	Post_Chemo	Bone marrow	2.16	2.2	3.22	0	0	0
L2	LLP2A-PEG	Post_Chemo	Lung	10.01	7.77	6.86	0.12	0.1	0.08
L2	LLP2A-PEG	Post_Chemo	R kidney	2.5	2.16	2.71	0.04	0.01	0.02
L2	LLP2A-PEG	Post_Chemo	Liver	1.6	1.52	1.82	0.01	0.05	0.02
L2	LLP2A-PEG	Post_Chemo	GI	1.26	1.18	1.79	0.01	0.01	0.01
L2	LLP2A-PEG	Post_Chemo	RPLN	1.97	1.82	2.27	0	0	0
L2	LLP2A-PEG	Post_Chemo	RMLN	1.81	1.37	1.65	0	0	0
L3	LLP2A	Pre_Chemo	Parotid sg	1.46	1.36	1.55	0.08	0.04	0.01
L3	LLP2A	Pre_Chemo	Bone marrow	1.82	1.38	1.35	0.21	0.03	0.03
L3	LLP2A	Pre_Chemo	Lung	1.87	1.76	2.12	13.24	7.15	7.7
L3	LLP2A	Pre_Chemo	R kidney	5.58	5.38	6.87	6.3	2.97	3.59
L3	LLP2A	Pre_Chemo	Liver	2.04	2.05	2.49	4.78	3.11	3.06
L3	LLP2A	Pre_Chemo	GI	2.61	2.13	3.31	1.66	1.21	1.11
L3	LLP2A	Pre_Chemo	RPLN	-	-	-	-	-	-
L3	LLP2A	Pre_Chemo	RMLN	1.62	1.79	1.99	0.09	0.06	0.03
L3	LLP2A	Post_Chemo	Parotid sg	1.73	2.15	2.16	0.13	0.14	0.13
L3	LLP2A	Post_Chemo	Bone marrow	1.43	0.87	1.15	0.02	0.01	0.01
L3	LLP2A	Post_Chemo	Lung	1.47	1.47	1.15	8.25	5.81	2.42
L3	LLP2A	Post_Chemo	R kidney	4.09	5.14	5.78	1.13	1.53	1.18
L3	LLP2A	Post_Chemo	Liver	1.39	1.42	1.32	2.14	2.74	1.39
L3	LLP2A	Post_Chemo	GI	1.37	1.45	1.02	0.35	0.6	0.12
L3	LLP2A	Post_Chemo	RPLN	1.25	1.37	1.07	0.07	0.07	0.01
L3	LLP2A	Post_Chemo	RMLN	1.9	2.32	2.07	0.21	0.21	0.15
L4	LLP2A-PEG	Pre_Chemo	Parotid sg	3.06	-	7.4	0.14	-	0.3
L4	LLP2A-PEG	Pre_Chemo	Bone marrow	1.63	-	2.29	0.01	-	0.01
L4	LLP2A-PEG	Pre_Chemo	Lung	1.64	-	1.56	10.01	-	5.92
L4	LLP2A-PEG	Pre_Chemo	R kidney	1.88	-	2.83	0.6	-	0.45
L4	LLP2A-PEG	Pre_Chemo	Liver	2.18	-	3.83	18.03	-	16.88
L4	LLP2A-PEG	Pre_Chemo	GI	0.76	-	1.26	0.8	-	0.61
L4	LLP2A-PEG	Pre_Chemo	RPLN	1.09	-	1.88	0	-	0.02
L4	LLP2A-PEG	Pre_Chemo	RMLN	1.26	-	1.46	0.03	-	0.04
L5	LLP2A-PEG	Pre_Chemo	Parotid sg	2.2	2.21	2.64	0.07	0.04	0.05
L5	LLP2A-PEG	Pre_Chemo	Bone marrow	1.54	1.26	1.87	0.02	0.02	0.02
L5	LLP2A-PEG	Pre_Chemo	Lung	3.31	1.4	1.8	8.87	4.61	3.03
L5	LLP2A-PEG	Pre_Chemo	R kidney	5.69	3.01	5.15	4.15	0.73	0.87
L5	LLP2A-PEG	Pre_Chemo	Liver	3.56	1.64	2.45	6.52	2.36	3.43
L5	LLP2A-PEG	Pre_Chemo	GI	1.78	0.94	1.06	1.2	0.43	0.5
L5	LLP2A-PEG	Pre_Chemo	RPLN	2.81	2.03	2.44	0.1	0.05	0.04
L5	LLP2A-PEG	Pre_Chemo	RMLN	2.03	1.26	1.52	0.16	0.02	0.03
L5	LLP2A-PEG	Post_Chemo	Parotid sg	4.61	7.21	7.8	0.15	0.19	0.21
L5	LLP2A-PEG	Post_Chemo	Bone marrow	2.07	2.88	2.44	0.04	0.04	0.04
L5	LLP2A-PEG	Post_Chemo	Lung	2.77	2.75	2.59	8.29	4.02	4.59
L5	LLP2A-PEG	Post_Chemo	R kidney	5.11	6.24	5.92	0.85	0.73	0.86
L5	LLP2A-PEG	Post_Chemo	Liver	3.28	3.3	2.93	3.84	2.5	2.72
L5	LLP2A-PEG	Post_Chemo	GI	2.52	3.85	4.9	1	1.01	1.3
L5	LLP2A-PEG	Post_Chemo	RPLN	3.56	5.93	3.29	0.09	0.15	0.07
L5	LLP2A-PEG	Post_Chemo	RMLN	3.15	3.93	4.44	0.13	0.11	0.14
N1	LLP2A	Normal	Parotid sg	2.11841	1.02271	3.82944	0.0245071	0.0113599	0.16451
N1	LLP2A	Normal	Bone marrow	3.90545	4.41046	2.07438	0.216996	0.326632	0.134395
N1	LLP2A	Normal	Lung	2.38585	1.01802	2.35006	7.94677	2.12635	6.08761
N1	LLP2A	Normal	R kidney	4.23081	3.73015	3.91553	0.635596	0.460112	0.213375
N1	LLP2A	Normal	Liver	7.42781	9.37318	11.4908	30.7616	21.4265	33.743
N1	LLP2A	Normal	GI	2.02313	2.10428	2.50214	0.0674097	0.308252	0.131889
N1	LLP2A	Normal	RMLN	7.23487	8.79096	4.86524	0.243315	0.29717	0.228112
N1	LLP2A-PEG	Normal	Parotid sg	2.43959	1.23891	10.246	0.168305	0.0131976	0.128033
N1	LLP2A-PEG	Normal	Bone marrow	1.78873	0.88637	8.65507	0.0681799	0.0526551	0.0989702
N1	LLP2A-PEG	Normal	Lung	2.39183	2.6501	6.13249	7.04515	8.94921	2.77996
N1	LLP2A-PEG	Normal	R kidney	4.90929	3.12098	17.1718	1.32005	0.866735	0.402841
N1	LLP2A-PEG	Normal	Liver	2.00506	1.08111	5.6968	2.70429	1.29284	1.34795
N1	LLP2A-PEG	Normal	GI	3.45457	2.27347	23.3016	0.356464	0.22429	0.419301
N1	LLP2A-PEG	Normal	RMLN	2.43959	1.23891	6.26431	0.29189	0.455454	0.0791254
N2	LLP2A-PEG	Normal	Parotid sg	3.26012	3.36866	4.83846	0.0740684	0.0668158	0.0813104
N2	LLP2A-PEG	Normal	Bone marrow	3.34314	3.14628	3.81921	0.145162	0.124522	0.131379
N2	LLP2A-PEG	Normal	Lung	3.65342	3.13789	3.08517	15.5866	15.3517	14.4095
N2	LLP2A-PEG	Normal	R kidney	6.72653	5.83079	6.55007	0.488041	0.201001	0.167702
N2	LLP2A-PEG	Normal	Liver	7.09055	7.50052	8.62651	19.9999	21.4821	19.6882
N2	LLP2A-PEG	Normal	GI	3.30902	3.30748	4.17084	0.837356	0.621685	0.669801
N2	LLP2A-PEG	Normal	RMLN	3.63903	3.02214	3.78903	0.115348	0.0970018	0.101157
N2	LLP2A	Normal	Parotid sg	1.64244	2.08303	2.55334	0.0245448	0.0364202	0.019707
N2	LLP2A	Normal	Bone marrow	1.3877	1.65802	1.93312	0.0194426	0.0100646	0.0106323
N2	LLP2A	Normal	Lung	1.1661	1.83506	2.14038	2.97209	4.00902	1.51586
N2	LLP2A	Normal	R kidney	3.72977	4.00641	7.00042	0.363139	0.293509	0.175528
N2	LLP2A	Normal	Liver	1.28587	1.46273	2.55615	2.65955	1.94535	2.09932
N2	LLP2A	Normal	GI	2.79271	2.24774	1.51326	0.267742	0.193785	0.144121
N2	LLP2A	Normal	RMLN	2.22243	2.73021	3.05694	0.0467816	0.0309843	0.00948264
N3	LLP2A	Normal	Parotid sg	1.48883	2.18	2.57999	0.0275806	0.0292348	0.0296497
N3	LLP2A	Normal	Bone marrow	1.7064	2.291	2.32578	0.0658402	0.0454733	0.0393983
N3	LLP2A	Normal	Lung	1.47645	2.08259	2.03022	9.88489	2.78441	2.88155
N3	LLP2A	Normal	R kidney	3.56907	4.90838	6.82444	0.803129	0.409075	0.361319
N3	LLP2A	Normal	Liver	1.5579	2.40271	2.92331	2.60412	2.81599	2.81683
N3	LLP2A	Normal	GI	2.15822	1.87727	2.74098	0.402358	0.375851	0.401212
N3	LLP2A	Normal	RMLN	2.25521	3.0655	3.02513	0.193388	0.112671	0.119674
N3	LLP2A-PEG	Normal	Parotid sg	2.65479	3.88194	5.45145	0.107879	0.139533	0.149888
N3	LLP2A-PEG	Normal	Bone marrow	1.75927	2.49253	2.49588	0.0407864	0.0564514	0.0546505
N3	LLP2A-PEG	Normal	Lung	2.03696	2.08817	2.56941	15.2388	6.33025	8.7653
N3	LLP2A-PEG	Normal	R kidney	3.24366	3.2858	3.94404	1.49271	0.871034	0.634501
N3	LLP2A-PEG	Normal	Liver	3.15437	4.32224	5.53451	16.0173	14.9163	15.6847
N3	LLP2A-PEG	Normal	GI	1.48529	1.27095	1.17407	0.462464	0.330778	0.16201
N3	LLP2A-PEG	Normal	RMLN	2.97272	3.45009	3.9781	0.178613	0.204776	0.193286

## Sheet: Data Dictionary
Variable	Description	Type	Values
Dog	Dog ID number	Number
Drug	Compound used for imaging	Text	LLP2A LLP2A-PEG
Treatment	For lymphoma dogs, was imaging performed pre or post chemotherapy	Text	Pre_Chemo Post_Chemo
Organ	Organ measured for biodistribution	Text	parotid sg=parotid salivary gland bone marrow=bone marrow lung=lung R kidney=right kidney liver=liver GI=gastrointestinal tract RPLN=retropharyngeal lymph node RMLN=right mandibular lymph node
o_m_ratio_2h	Organ to muscle ratio measured 2 hours after injection	Continuous	number, unitless
o_m_ratio_4h	Organ to muscle ratio measured 4 hours after injection	Continuous	number, unitless
o_m_ratio_6h	Organ to muscle ratio measured 6 hours after injection	Continuous	number, unitless
%ID_2h	Percent injected dose measured at 2 hours after injection	Continuous	number, percent
%ID_4h	Percent injected dose measured at 4 hours after injection	Continuous	number, percent
%ID_6h	Percent injected dose measured at 6 hours after injection	Continuous	number, percent
